# Supplementary material for: The velvet protein Vel1 controls initial plant root colonization and conidia formation for xylem distribution in Verticillium wilt
Source: PLoS Genet. 2021 Mar 15;17(3):e1009434. doi: 10.1371/journal.pgen.1009434 (PMC7993770; doi:10.1371/journal.pgen.1009434)
Supplement: S1 Data — (XLSX) [file pgen.1009434.s024.xlsx]

## Sheet: Figure 2D
Figure 2D
		WT	ΔVEL3	Comp VEL3	OE-VEL1
	Experiment 1	-5	-33	-5	-37
	Experiment 2	-5	-28	-3	-46
	Experiment 3	-3	-24	-2	-42
	Experiment 4		-29
	Experiment 5		-33
	Experiment 6		-29
		Values represent the brightness factor of the colony minus the brightness factor of the medium. Each experiment is a biological replicate. In each experiment three technical replicates were carried out. Mean values were calculted from the biological replicates (each biological replicate is the mean of the technical replicates). The mean of the wildtype was set to 100%. Other data were calculated …

## Sheet: Figure 4
Figure 4
	wt	ΔVEL1	Comp. VEL1	ΔVEL2	ΔVEL1/ΔVEL2	ΔVEL3	Comp. VEL3	ΔVEL3/ΔVEL1	ΔVOS1	ΔVOS1/ΔVEL3
Experiment 1	3.663	2.487	3.123	3.363	0.6011	2.046	3.384	0.7099	3.14	1.7
	3.362	1.486	3.153	3.903	0.6829	1.743	2.642	0.4762	2.516	1.196
	3.217	2.046	2.909	3.64	0.3689	1.955	3.267	0.4324	2.855	0.5239
Experiment 2	3.124	1.601	3.332	5.389	1.445	2.807	1.906	1.48	2.687	0.733
	3.412	1.271	4.117	3.783	1.324	2.653	3.505	0.8899	2.649	0.6987
	4.028	1.421	3.623	3.959	1.165	2.497	3.138	0.5337	3.588	0.3862
Experiment 3	3.805	0.3569		2.791	0.3396	0.4623	3.812	0.5457	4.803
	4.52	0.167		2.26	0.3706	1.173	3.762	0.5317	5.17
	4.447	0.184		2.074	0.3571	1.234	4.698	0.523	4.795
Experiment 4	3.837	0.0732		3.952	2.136	1.875		0.8054	4.695
	3.997	0.1273		4.067	1.752	1.464		0.3304	5.056
	3.812	0.1502		2.961	1.885	1.543		0.2182	4.75
Experiment 5	4.693	0.3599				0.233		0.3142
	3.876	0.1466				1.528		0.316
	4.422	0.3664				0.8109		0.2832
Experiment 6	2.768	0.2843				1.523		0.181
	3.225	0.36				1.532		0.3559
	3.028	0.258				1.806		0.3851
Experiment 7	4.734	0.5043				1.431
	5.165	0.5073				0.9875
	4.638	0.5309				1.307
Experiment 8		0.6098				1.415
		0.6752				1.507
		0.6834				2.331
Experiment 9		0.0099				2.07
		0.0388				2.465
		0.1997				1.839
Experiment 10		0.5749
		0.4406
		1.372
Values indicate the number of spores per culture x108. Each experiment is a biological replicate. In each experiment three technical replicates were carried out. Mean values were calculted from the biological replicates (each biological replicate is the mean of the technical replicates). The mean of the wildtype was set to 100%. Other data were calculated relative to wildtype.

## Sheet: Figure 6A
Figure 6A
		Mock	WT	ΔVEL1	comp. VEL1	ΔVEL2	ΔVEL1/ΔVEL2	ΔVEL3	ΔVEL3/ΔVEL1	ΔVOS1
	healthy plant	57	5	47	5	14	22	4	11	4
	weak symptoms	3	16	21	9	14	20	6	28	8
	strong symptoms	0	32	19	10	23	16	39	17	33
	heavy symptoms	0	7	2	6	9	2	11	3	14
	number of plants	60	60	89	30	60	60	60	59	59
	The infection experiments were carried out at least twice with at least 14 plants each. Plants were catagorized according to the decription in the material and method section.

## Sheet: Figure 6C
Figure 6C
		Mock	WT	ΔVEL1	comp. VEL1
	Experiment 1	15	2	7	0
	Experiment 2	13	2	10	5
	Experiment 3	15	0	4
	Experiment 4	14	1	6
	Experiment 5			9
	Experiment 6			11
	The values indicate the number of plants without disease symptoms. Each experiment was carried out at least twice with at least 14 plants. Two indepentent transformants of the VEL1 deletion strain were used. Mean values of plants without diseae symptoms in the mock treatment were set to 100%. All other vaules were calculated relative to mock.

## Sheet: Figure S9B
Figure S9B
		WT	ΔVEL1
	Experiment 1	1	0.188
	Experiment 2	1.033	0.209
	Experiment 3	1.333	0
		CMR1 expression was calculated relative to expression of the housekeeping genes H2A and EIF2B. Each experiment is a biological replicate. In each experiment three pipetting replicates were carried out. Mean values were calculted from the biological replicates (each biological replicate is the mean of the pipetting replicates). The mean of the wild type experiments was set to 100%. All other value…

## Sheet: Figure S16C
Figure S16C
		WT	ΔVEL3	OE-VEL1
	Experiment 1	2.2618e+08	5.33181e+08	1.97109e+09
	Experiment 2	1.761e+08	4.89477e+08	2.16082e+09
	Experiment 3	4.37012e+07	3.80509e+08
	Experiment 4	4.68103e+07	3.88856e+08
		Values represent the area of the scytalone peak. Each experiment is a biological replicate. Mean values were calculted from the biological replicates. The mean value of the wild type was set to 100%. All other values were calculated relative to wild type.
